# Supplementary material for: Palmitic Acid Lipotoxicity in Microglia Cells Is Ameliorated by Unsaturated Fatty Acids
Source: Int J Mol Sci. 2021 Aug 23;22(16):9093. doi: 10.3390/ijms22169093 (PMC8396597; doi:10.3390/ijms22169093)
Supplement: Supplementary file 1 [file ijms-22-09093-s001.zip]

Archive with 1 entries (1 files):
- ijms-1292719-supplementary.pdf
